# Supplementary material for: Biotransformation of (–)-Isopulegol by Rhodococcus rhodochrous
Source: Pharmaceuticals (Basel). 2022 Aug 3;15(8):964. doi: 10.3390/ph15080964 (PMC9412403; doi:10.3390/ph15080964)
Supplement: Supplementary file 1 [file pharmaceuticals-15-00964-s001.zip]

Archive with 3 entries (3 files):
- pharmaceuticals-1821943-supplementary/CCDC 2168968 (I10_144_1nh).doc.pdf
- pharmaceuticals-1821943-supplementary/CCDC 2168969 (I10_149_1nh).doc.pdf
- pharmaceuticals-1821943-supplementary/pharmaceuticals-1821943-supplementary.pdf
